# Supplementary material for: Use video comprehension technology to diagnose ultrasound pneumothorax like a doctor would
Source: Front Physiol. 2025 May 27;16:1530808. doi: 10.3389/fphys.2025.1530808 (PMC12148891; doi:10.3389/fphys.2025.1530808)
Supplement: Supplementary file 2 [file DataSheet1.zip]

Archive with 6 entries (5 files):
- misanalysis/
- misanalysis/Negative-error-case.mp4
- misanalysis/Positive-error-case-A.mp4
- misanalysis/Positive-error-case-B.mp4
- misanalysis/Positive-error-case-C.mp4
- misanalysis/Positive-error-case-D.mp4
